# Supplementary material for: Melatonin Inhibits VEGF-Induced Endothelial Progenitor Cell Angiogenesis in Neovascular Age-Related Macular Degeneration
Source: Cells. 2023 Mar 3;12(5):799. doi: 10.3390/cells12050799 (PMC10000467; doi:10.3390/cells12050799)
Supplement: Supplementary file 1 [file cells-12-00799-s001.zip]

Archive with 1 entries (1 files):
- cells-2203982-supplementary.pdf
